# Supplementary material for: Low-Dose Administration of Cannabigerol Attenuates Inflammation and Fibrosis Associated with Methionine/Choline Deficient Diet-Induced NASH Model via Modulation of Cannabinoid Receptor
Source: Nutrients. 2022 Dec 30;15(1):178. doi: 10.3390/nu15010178 (PMC9823433; doi:10.3390/nu15010178)
Supplement: Supplementary file 1 [file nutrients-15-00178-s001.zip]

Archive with 1 entries (1 files):
- nutrients-2041396-supplementary.pdf
